# Supplementary material for: Fossil mammals from the Gondolin Dump A ex situ hominin deposits, South Africa
Source: PeerJ. 2018 Aug 6;6:e5393. doi: 10.7717/peerj.5393 (PMC6084286; doi:10.7717/peerj.5393)
Supplement: Supplemental Information 3 — Measurements for the GD A indeterminate alcelaphins and comparative modern and fossil specimens presented in Figs. 5A–5C. Comparative data from Vrba (1976). [file peerj-06-5393-s003.xlsx]

## Sheet: AlcelaphinMeas
Site and Deposit	Specimen Number	Taxon	Side	M3 Length	M3 Width	m1 Length	m1 Width	m3 Length	m3 Width
Extant		Alcelaphus buselaphus		21.7	13.8	17.5	10.4	28	9.9
Extant		Connochaetes gnou		21.6	13.4	17.2	10.1	29.6	10.5
Extant		Connochaetes taurinus		25.9	16.6	21.3	11.8	33.7	11.7
Extant		Damaliscus dorcas		19.2	12.9	13.8	8.4	23.7	8.6
Extant		Damaliscus lunatus		20.5	12.6	17.6	9.9	26.7	9.4
Gondolin GD A	41	Alcelaphini indet.	Right					25.97	10.37
Gondolin GD A	46	Alcelaphini indet.	Left					28.56	11.47
Gondolin GD A	76	Alcelaphini indet.	Right			19.69	10.24
Gondolin GD A	80	Alcelaphini indet.	Right			15.34	9.77
Gondolin GD A	146	Alcelaphini indet.	Right			15.93	8.06
Gondolin GD A	190	Alcelaphini indet.	Right			14.54	9.65
Gondolin GD A	290	Alcelaphini indet.	Right					27.33	9.54
Gondolin GD A	843	Alcelaphini indet.	Right					22.25	9.23
Gondolin GD A	1489	Alcelaphini indet.	Left	28.3	17.92
Gondolin GD A	1568	Alcelaphini indet.	Left			21.18	12.3
Gondolin GD A	1726	Alcelaphini indet.	Right					28.43	10.6
Gondolin GD A	1951	Alcelaphini indet.	Right			18.55	7.53
Kromdraai Member A	542	Alcelaphini indet. (Medium)	Right			18.8	9.4
Kromdraai Member A	825	Alcelaphini indet. (Medium)	Right					28.6	10.6
Kromdraai Member A	1067	Alcelaphini indet. (Medium)	Left	23.5	16
Kromdraai Member A	1291	Alcelaphini indet. (Medium)	Right	24	15.2
Kromdraai Member A	1781	Alcelaphini indet. (Medium)	Left	24	14.4
Kromdraai Member A	2410	Alcelaphini indet. (Medium)	Right	24
Kromdraai Member A	2410	Alcelaphini indet. (Medium)	Left	25
Kromdraai Member A	2424	Alcelaphini indet. (Medium)	Right	25.7
Kromdraai Member A	2453	Alcelaphini indet. (Medium)	Left				10
Kromdraai Member A	2457	Alcelaphini indet. (Medium)	Right					32
Kromdraai Member A	2497	Alcelaphini indet. (Medium)	Left				9
Kromdraai Member A	2514	Alcelaphini indet. (Medium)	Left			20	8.7		7.5
Kromdraai Member A		Alcelaphini indet. (Medium)	Right	19	11.5
Kromdraai Member A		Alcelaphini indet. (Medium)	Right	24.1	14.3
Kromdraai Member A		Alcelaphini indet. (Medium)	Right			19	7.1
Kromdraai Member A		Alcelaphini indet. (Medium)	Right			20		25	8
Kromdraai Member A		Alcelaphini indet. (Medium)	Left					33.5	11.2
Kromdraai Member A	883	Connochaetes sp.	Left				11
Kromdraai Member A	1147	Connochaetes sp.	Left			20			9.5
Kromdraai Member A	2449	Connochaetes sp.	Left					36.5	12.6
Kromdraai Member A		Connochaetes sp.	Right			24	11.1	36	10.5
Kromdraai Member A	740	Connochaetes sp.	Right					33.4	12.6
Kromdraai Member A	827	Connochaetes sp.	Left				11.5
Kromdraai Member A	516	Damaliscus sp. 1 or Parmaluris sp.	Left	18.5
Kromdraai Member A	526	Damaliscus sp. 1 or Parmaluris sp.	Right	18.5	10
Kromdraai Member A	541	Damaliscus sp. 1 or Parmaluris sp.	Left			13.5
Kromdraai Member A	564	Damaliscus sp. 1 or Parmaluris sp.	Left	18	11.3
Kromdraai Member A	566	Damaliscus sp. 1 or Parmaluris sp.	Right			14.5	8.3
Kromdraai Member A	576	Damaliscus sp. 1 or Parmaluris sp.	Left			11.9	8.7	25.5	9.6
Kromdraai Member A	578	Damaliscus sp. 1 or Parmaluris sp.	Left			12.6	8.5	22	8.5
Kromdraai Member A	583	Damaliscus sp. 1 or Parmaluris sp.	Right					20.8	7.7
Kromdraai Member A	606	Damaliscus sp. 1 or Parmaluris sp.	Left					22.1	8
Kromdraai Member A	611	Damaliscus sp. 1 or Parmaluris sp.	Left			15.4	8.4
Kromdraai Member A	632	Damaliscus sp. 1 or Parmaluris sp.	Left	17.5	10
Kromdraai Member A	656	Damaliscus sp. 1 or Parmaluris sp.	Left	21	11.5
Kromdraai Member A	668	Damaliscus sp. 1 or Parmaluris sp.	Right	17.6	11.4
Kromdraai Member A	673	Damaliscus sp. 1 or Parmaluris sp.	Right	18	11.6
Kromdraai Member A	687	Damaliscus sp. 1 or Parmaluris sp.	Left	15.4	12.5
Kromdraai Member A	697	Damaliscus sp. 1 or Parmaluris sp.	Left	18.5	10.7
Kromdraai Member A	700	Damaliscus sp. 1 or Parmaluris sp.	Left			15.5	8.1
Kromdraai Member A	703	Damaliscus sp. 1 or Parmaluris sp.	Right					25
Kromdraai Member A	709	Damaliscus sp. 1 or Parmaluris sp.	Left			12.3	8.6	23.6	8.4
Kromdraai Member A	709	Damaliscus sp. 1 or Parmaluris sp.	Right				9.5
Kromdraai Member A	718	Damaliscus sp. 1 or Parmaluris sp.	Left					23	7.6
Kromdraai Member A	731	Damaliscus sp. 1 or Parmaluris sp.	Right			19
Kromdraai Member A	749	Damaliscus sp. 1 or Parmaluris sp.	Right					28	9.5
Kromdraai Member A	751	Damaliscus sp. 1 or Parmaluris sp.	Left					24
Kromdraai Member A	758	Damaliscus sp. 1 or Parmaluris sp.	Right			16.1	8.5	22.3	7.3
Kromdraai Member A	770	Damaliscus sp. 1 or Parmaluris sp.	Left			7.6
Kromdraai Member A	776	Damaliscus sp. 1 or Parmaluris sp.	Right			20
Kromdraai Member A	780	Damaliscus sp. 1 or Parmaluris sp.	Left	19.7	11.6
Kromdraai Member A	832	Damaliscus sp. 1 or Parmaluris sp.	Right	18	12.5
Kromdraai Member A	833	Damaliscus sp. 1 or Parmaluris sp.	Left					23.7	9
Kromdraai Member A	836	Damaliscus sp. 1 or Parmaluris sp.	Left	18	10.3
Kromdraai Member A	867	Damaliscus sp. 1 or Parmaluris sp.	Left			16.6	7.8
Kromdraai Member A	913	Damaliscus sp. 1 or Parmaluris sp.	Left			19
Kromdraai Member A	916	Damaliscus sp. 1 or Parmaluris sp.	Right					25	9
Kromdraai Member A	922	Damaliscus sp. 1 or Parmaluris sp.	Right					22.2	8.8
Kromdraai Member A	926	Damaliscus sp. 1 or Parmaluris sp.	Right	21.5	12.6
Kromdraai Member A	929	Damaliscus sp. 1 or Parmaluris sp.	Right			12.3	7.8	24.3	8.5
Kromdraai Member A	935	Damaliscus sp. 1 or Parmaluris sp.	Left			12.3	9	26.1	9.4
Kromdraai Member A	947	Damaliscus sp. 1 or Parmaluris sp.	Left						9.5
Kromdraai Member A	951	Damaliscus sp. 1 or Parmaluris sp.	Right			16.3	7.5
Kromdraai Member A	951	Damaliscus sp. 1 or Parmaluris sp.	Right			16.4	7.5
Kromdraai Member A	970	Damaliscus sp. 1 or Parmaluris sp.	Right	16.2	10.9
Kromdraai Member A	1004	Damaliscus sp. 1 or Parmaluris sp.	Right			10.8	8.8	27.2	10
Kromdraai Member A	1010	Damaliscus sp. 1 or Parmaluris sp.	Right			11.5	8.3
Kromdraai Member A	1095	Damaliscus sp. 1 or Parmaluris sp.	Right					24.4	8
Kromdraai Member A	1101	Damaliscus sp. 1 or Parmaluris sp.	Left			10.5	8.9	23.8
Kromdraai Member A	1102	Damaliscus sp. 1 or Parmaluris sp.	Left			17.4	8.3	23.2	7.1
Kromdraai Member A	1108	Damaliscus sp. 1 or Parmaluris sp.	Left	18.5	12
Kromdraai Member A	1113	Damaliscus sp. 1 or Parmaluris sp.	Right	19.5	11.9
Kromdraai Member A	1134	Damaliscus sp. 1 or Parmaluris sp.	Right			16.6
Kromdraai Member A	1140	Damaliscus sp. 1 or Parmaluris sp.	Left	23.5	13.4
Kromdraai Member A	1153	Damaliscus sp. 1 or Parmaluris sp.	Left					25.3	9.5
Kromdraai Member A	1183	Damaliscus sp. 1 or Parmaluris sp.	Right				7.5
Kromdraai Member A	1204	Damaliscus sp. 1 or Parmaluris sp.	Left			13		21.7	7.8
Kromdraai Member A	1211	Damaliscus sp. 1 or Parmaluris sp.	Left	21.5	11.7
Kromdraai Member A	1246	Damaliscus sp. 1 or Parmaluris sp.	Right					21.5	9
Kromdraai Member A	1296	Damaliscus sp. 1 or Parmaluris sp.	Right			16.2	9
Kromdraai Member A	1344	Damaliscus sp. 1 or Parmaluris sp.	Right			17.5	8
Kromdraai Member A	1553	Damaliscus sp. 1 or Parmaluris sp.	Left			14.6	8.4
Kromdraai Member A	1587	Damaliscus sp. 1 or Parmaluris sp.	Right			18
Kromdraai Member A	1631	Damaliscus sp. 1 or Parmaluris sp.	Left	20	11.4
Kromdraai Member A	1646	Damaliscus sp. 1 or Parmaluris sp.	Right			16.7	8.6
Kromdraai Member A	1653	Damaliscus sp. 1 or Parmaluris sp.	Left				8
Kromdraai Member A	1668	Damaliscus sp. 1 or Parmaluris sp.	Left					25.2	9
Kromdraai Member A	1686	Damaliscus sp. 1 or Parmaluris sp.	Right	21.7	12.5
Kromdraai Member A	1688	Damaliscus sp. 1 or Parmaluris sp.	Right			18.9	7.6
Kromdraai Member A	1691	Damaliscus sp. 1 or Parmaluris sp.	Left			16.1	7.5
Kromdraai Member A	1693	Damaliscus sp. 1 or Parmaluris sp.	Left					24	8.8
Kromdraai Member A	1701	Damaliscus sp. 1 or Parmaluris sp.	Right					25	8.3
Kromdraai Member A	1739	Damaliscus sp. 1 or Parmaluris sp.	Left			17	8.2
Kromdraai Member A	1745	Damaliscus sp. 1 or Parmaluris sp.	Right					22.5	8.7
Kromdraai Member A	1747	Damaliscus sp. 1 or Parmaluris sp.	Right			19
Kromdraai Member A	1750	Damaliscus sp. 1 or Parmaluris sp.	Right	19	10.5
Kromdraai Member A	1774	Damaliscus sp. 1 or Parmaluris sp.	Left			17
Kromdraai Member A	1784	Damaliscus sp. 1 or Parmaluris sp.	Left						8.5
Kromdraai Member A	1800	Damaliscus sp. 1 or Parmaluris sp.	Right	17.5	10.2
Kromdraai Member A	1803	Damaliscus sp. 1 or Parmaluris sp.	Right			16.8	7.5
Kromdraai Member A	1824	Damaliscus sp. 1 or Parmaluris sp.	Right	18
Kromdraai Member A	1827	Damaliscus sp. 1 or Parmaluris sp.	Left			11.1		21.6	8.7
Kromdraai Member A	2450	Damaliscus sp. 1 or Parmaluris sp.	Left					23	9
Kromdraai Member A	2481	Damaliscus sp. 1 or Parmaluris sp.	Left	20	12.7
Kromdraai Member A	2512	Damaliscus sp. 1 or Parmaluris sp.	Right	18.5	10.2
Kromdraai Member A	2608	Damaliscus sp. 1 or Parmaluris sp.	Right			16	8.5		7.5
Kromdraai Member A	2611	Damaliscus sp. 1 or Parmaluris sp.	Right					24.5	8.9
Kromdraai Member A	2613	Damaliscus sp. 1 or Parmaluris sp.	Right				6.5
Kromdraai Member A		Damaliscus sp. 1 or Parmaluris sp.	Right	17.2	11.1
Kromdraai Member A		Damaliscus sp. 1 or Parmaluris sp.	Right	17.5	10
Kromdraai Member A		Damaliscus sp. 1 or Parmaluris sp.	Left	18.1	11.6
Kromdraai Member A		Damaliscus sp. 1 or Parmaluris sp.	Left	18.9	12
Kromdraai Member A		Damaliscus sp. 1 or Parmaluris sp.	Left	19.4	12.8
Kromdraai Member A		Damaliscus sp. 1 or Parmaluris sp.	Right	20.5	12.2
Kromdraai Member A		Damaliscus sp. 1 or Parmaluris sp.	Left	21.9	13.6
Kromdraai Member A		Damaliscus sp. 1 or Parmaluris sp.	Right			10.8	7.7	25	8.4
Kromdraai Member A		Damaliscus sp. 1 or Parmaluris sp.	Right			11.5	8.5
Kromdraai Member A		Damaliscus sp. 1 or Parmaluris sp.	Left			12.7	8.3	23.7	8.5
Kromdraai Member A		Damaliscus sp. 1 or Parmaluris sp.	Right			15.4	7.9	23.5	7.5
Kromdraai Member A		Damaliscus sp. 1 or Parmaluris sp.	Left			18.6	6.7
Kromdraai Member A		Damaliscus sp. 1 or Parmaluris sp.	Right			19	8.5
Kromdraai Member A		Damaliscus sp. 1 or Parmaluris sp.	Left					22.2	8
Kromdraai Member A		Damaliscus sp. 1 or Parmaluris sp.	Right					23.3	8.5
Kromdraai Member A		Damaliscus sp. 1 or Parmaluris sp.	Right					23.6	8.6
Kromdraai Member A		Damaliscus sp. 1 or Parmaluris sp.	Left					24.6	8.5
Kromdraai Member A		Damaliscus sp. 1 or Parmaluris sp.	Left						8
Kromdraai Member A		Megalotragus sp.	Left				12.5
Sterkfontein Extension	627.1	Alcelaphini indet. (Medium)	Right			19	11
Sterkfontein Extension	1763.1	Alcelaphini indet. (Medium)	Right					30
Sterkfontein Extension	1828.1	Alcelaphini indet. (Medium)	Right			19	9.8
Sterkfontein Extension	1218.1	Damaliscus dorcas	Right	21	14.4
Sterkfontein Extension	1728.1	Damaliscus dorcas	Left			16	7.8
Sterkfontein Extension	1770	Damaliscus dorcas	Right	18	11.4
Sterkfontein Extension	192	Damaliscus sp. 1 or Parmaluris sp.	Left			10.5	8
Sterkfontein Extension	588	Damaliscus sp. 2 (niro?)	Right	23	14
Sterkfontein Extension	794.1	Damaliscus sp. 2 (niro?)	Left	24.7	13.4
Sterkfontein Extension	1233.1	Damaliscus sp. 2 (niro?)	Left			13	9	10
Sterkfontein Extension	1614.1	Damaliscus sp. 2 (niro?)	Left					26.7	10
Sterkfontein Extension	1754	Damaliscus sp. 2 (niro?)	Right					28.5
Sterkfontein Type Site	1114	Alcelaphini indet. (Medium)	Right			9
Sterkfontein Type Site	1324	Alcelaphini indet. (Medium)	Left					30	10
Sterkfontein Type Site	1333	Alcelaphini indet. (Medium)	Right	24.5	14.5
Sterkfontein Type Site	1334	Alcelaphini indet. (Medium)	Right					27	10
Sterkfontein Type Site	1427	Alcelaphini indet. (Medium)	Left			22.5	9
Sterkfontein Type Site	1445	Alcelaphini indet. (Medium)	Right			13		31
Sterkfontein Type Site	1445	Alcelaphini indet. (Medium)	Left					31
Sterkfontein Type Site		Connochaetes sp.	Right			18.5
Sterkfontein Type Site		Connochaetes sp.	Left					35.7	12
Sterkfontein Type Site	1563	Damaliscus sp. 1 or Parmaluris sp.	Right					24	8.4
Sterkfontein Type Site	1687	Damaliscus sp. 1 or Parmaluris sp.	Right	17.5	11
Sterkfontein Type Site	1696	Damaliscus sp. 1 or Parmaluris sp.	Left					23.7	8
Sterkfontein Type Site	1742	Damaliscus sp. 1 or Parmaluris sp.	Right			19	7.5
Sterkfontein Type Site	1743	Damaliscus sp. 1 or Parmaluris sp.	Left					21.5	7.3
Sterkfontein Type Site	1980	Damaliscus sp. 1 or Parmaluris sp.	Right			12
Sterkfontein Type Site	1999	Damaliscus sp. 1 or Parmaluris sp.	Left	17.6	11
Sterkfontein Type Site	2027	Damaliscus sp. 1 or Parmaluris sp.	Right			18
Sterkfontein Type Site	2135	Damaliscus sp. 1 or Parmaluris sp.	Left					25	9.5
Sterkfontein Type Site	2208	Damaliscus sp. 1 or Parmaluris sp.	Left			16.2	7.9
Sterkfontein Type Site	2562	Damaliscus sp. 1 or Parmaluris sp.	Right	18.1	11.4
Sterkfontein Type Site	2581	Damaliscus sp. 1 or Parmaluris sp.	Right			11.9	8	26	9
Sterkfontein Type Site	2586	Damaliscus sp. 1 or Parmaluris sp.	Left					23.6	8.1
Sterkfontein Type Site		Damaliscus sp. 1 or Parmaluris sp.	Left			13	8.8
Sterkfontein Type Site		Damaliscus sp. 1 or Parmaluris sp.	Right			13.1	8.7
Sterkfontein Type Site		Damaliscus sp. 1 or Parmaluris sp.	Left				9		7
Sterkfontein Type Site		Damaliscus sp. 1 or Parmaluris sp.	Left					25.3	9
Sterkfontein Type Site		Damaliscus sp. 1 or Parmaluris sp.	Right					25.5	8.5
Sterkfontein Type Site	2582	Damaliscus sp. 2 (niro?)	Right					27	9.3
Sterkfontein Type Site	1339	Megalotragus sp.	Left					39.1	13.6
Swartkrans Member 1	1616	Alcelaphini indet. (Medium)	Right	25.4	15
Swartkrans Member 1	1623	Alcelaphini indet. (Medium)	Right			14.5	10.6
Swartkrans Member 1	1991	Alcelaphini indet. (Medium)	Right	25.6	14.2
Swartkrans Member 1	2048	Alcelaphini indet. (Medium)	Left	23.4	12.4
Swartkrans Member 1	2049	Alcelaphini indet. (Medium)	Right	23.8	16.9
Swartkrans Member 1	2068	Alcelaphini indet. (Medium)	Left	23.5	13.5
Swartkrans Member 1	2076	Alcelaphini indet. (Medium)	Left	23
Swartkrans Member 1	2082	Alcelaphini indet. (Medium)	Left			21.9	9
Swartkrans Member 1	2114	Alcelaphini indet. (Medium)	Right	24	13
Swartkrans Member 1	2239	Alcelaphini indet. (Medium)	Right		16.5
Swartkrans Member 1	2269	Alcelaphini indet. (Medium)	Left	23	11.6
Swartkrans Member 1	2314	Alcelaphini indet. (Medium)	Left	27.1	16.6
Swartkrans Member 1	2336	Alcelaphini indet. (Medium)	Right	23.2
Swartkrans Member 1	2364	Alcelaphini indet. (Medium)	Right	28.3
Swartkrans Member 1	2426	Alcelaphini indet. (Medium)	Left	29	18.3
Swartkrans Member 1	2438	Alcelaphini indet. (Medium)	Left	27	14.5
Swartkrans Member 1	2478	Alcelaphini indet. (Medium)	Left			16.6	10.6
Swartkrans Member 1	2527	Alcelaphini indet. (Medium)	Left	26.2
Swartkrans Member 1	2964	Alcelaphini indet. (Medium)	Right			18	8.7
Swartkrans Member 1	2971	Alcelaphini indet. (Medium)	Right			16	10.3
Swartkrans Member 1	2974	Alcelaphini indet. (Medium)	Left					31.5	10.6
Swartkrans Member 1	2983	Alcelaphini indet. (Medium)	Left			19	11.7
Swartkrans Member 1	2985	Alcelaphini indet. (Medium)	Right			16	10	27.3	9
Swartkrans Member 1	2987	Alcelaphini indet. (Medium)	Right	25.5	15.9
Swartkrans Member 1	2991	Alcelaphini indet. (Medium)	Right					30	12.6
Swartkrans Member 1	2992	Alcelaphini indet. (Medium)	Left			17		31	12
Swartkrans Member 1	3002	Alcelaphini indet. (Medium)	Right			18.5		29	9.8
Swartkrans Member 1	3013	Alcelaphini indet. (Medium)	Right	30.5	16.6
Swartkrans Member 1	3040	Alcelaphini indet. (Medium)	Left					32	11.2
Swartkrans Member 1	3043	Alcelaphini indet. (Medium)	Right			13.5		30.4	10.8
Swartkrans Member 1	3046	Alcelaphini indet. (Medium)	Right				9.7
Swartkrans Member 1	3053	Alcelaphini indet. (Medium)	Right	22.4	12.4
Swartkrans Member 1	3067	Alcelaphini indet. (Medium)	Left					32	11
Swartkrans Member 1	3108	Alcelaphini indet. (Medium)	Right	22.5	12.8
Swartkrans Member 1	3111	Alcelaphini indet. (Medium)	Left	25.8	16
Swartkrans Member 1	3118	Alcelaphini indet. (Medium)	Right	24	15
Swartkrans Member 1	3125	Alcelaphini indet. (Medium)	Right			16.7	11		10
Swartkrans Member 1	3126	Alcelaphini indet. (Medium)	Right	23	13.7
Swartkrans Member 1	3141	Alcelaphini indet. (Medium)	Right			17.2	10	29.3	10.5
Swartkrans Member 1	3142	Alcelaphini indet. (Medium)	Right	27.1	17
Swartkrans Member 1	3146	Alcelaphini indet. (Medium)	Left			16.5
Swartkrans Member 1	3151	Alcelaphini indet. (Medium)	Right				11.5	29.6	9.7
Swartkrans Member 1	3153	Alcelaphini indet. (Medium)	Left	29.6
Swartkrans Member 1	14117	Alcelaphini indet. (Medium)	Right	24.8	15.5
Swartkrans Member 1	14124	Alcelaphini indet. (Medium)	Right	26.2	15
Swartkrans Member 1	14214	Alcelaphini indet. (Medium)	Left			22.7	10
Swartkrans Member 1		Alcelaphini indet. (Medium)	Right			18		31
Swartkrans Member 1		Alcelaphini indet. (Medium)	Left			20	10.2	31.4	10.9
Swartkrans Member 1	1999	Alcelaphini indet. (Small-Medium)	Right			16.8	8.2
Swartkrans Member 1	2000	Alcelaphini indet. (Small-Medium)	Right			12.5	9.7
Swartkrans Member 1	2957	Alcelaphini indet. (Small-Medium)	Left					28	10.2
Swartkrans Member 1	1630	Connochaetes sp.	Left					33.5	12
Swartkrans Member 1	1634	Connochaetes sp.	Left		19.5
Swartkrans Member 1	2054	Connochaetes sp.	Right					35	12.3
Swartkrans Member 1	2061	Connochaetes sp.	Right	25	15.1
Swartkrans Member 1	2097	Connochaetes sp.	Right	29.6
Swartkrans Member 1	2110	Connochaetes sp.	Left					32.5
Swartkrans Member 1	2224	Connochaetes sp.	Left	24
Swartkrans Member 1	2284	Connochaetes sp.	Left			22.9	12.4
Swartkrans Member 1	2352	Connochaetes sp.	Right					33.5	11.2
Swartkrans Member 1	2354	Connochaetes sp.	Left					36.3	12
Swartkrans Member 1	2358	Connochaetes sp.	Right					34.1	11.6
Swartkrans Member 1	2483	Connochaetes sp.	Right	26.5	15.5
Swartkrans Member 1	2686	Connochaetes sp.	Right	27	16
Swartkrans Member 1	2697	Connochaetes sp.	Right			16.5	12.5
Swartkrans Member 1	2982	Connochaetes sp.	Right	25	15.3
Swartkrans Member 1	2986	Connochaetes sp.	Right					36	12.6
Swartkrans Member 1	3008	Connochaetes sp.	Left	29.1	17.7
Swartkrans Member 1	3010	Connochaetes sp.	Right			22.7	11.6	34	9.5
Swartkrans Member 1	3045	Connochaetes sp.	Right					33	10.9
Swartkrans Member 1	3052	Connochaetes sp.	Right				11
Swartkrans Member 1	3061	Connochaetes sp.	Right					34	12.4
Swartkrans Member 1	3068	Connochaetes sp.	Right					33	12
Swartkrans Member 1	3080	Connochaetes sp.	Right	29	16.3
Swartkrans Member 1	3091	Connochaetes sp.	Left			19	11.5	33	11.5
Swartkrans Member 1	3100	Connochaetes sp.	Left				10.8	33.4	10.5
Swartkrans Member 1	3100	Connochaetes sp.	Right					33	11
Swartkrans Member 1	3102	Connochaetes sp.	Right	28.1	17.4
Swartkrans Member 1	3104	Connochaetes sp.	Left			20.5	11.5	33	11
Swartkrans Member 1	3105	Connochaetes sp.	Right			22.8	11.4	34.5	10.6
Swartkrans Member 1	3128	Connochaetes sp.	Left	24.5	15
Swartkrans Member 1	3131	Connochaetes sp.	Left					33	10.8
Swartkrans Member 1	3134	Connochaetes sp.	Left			17		32	12.2
Swartkrans Member 1	3137	Connochaetes sp.	Right					31	11
Swartkrans Member 1	3156	Connochaetes sp.	Left					36	11.5
Swartkrans Member 1	5946	Connochaetes sp.	Left	28.7	17
Swartkrans Member 1	6073	Connochaetes sp.	Right				12		11.6
Swartkrans Member 1	14120	Connochaetes sp.	Right	28.2	16.3
Swartkrans Member 1	1618	Connochaetes sp.	Left			25	10
Swartkrans Member 1	5906	Connochaetes sp.	Left			23.6	9.4
Swartkrans Member 1	2064	Damaliscus sp. 1 or Parmaluris sp.	Left					24.7	8.4
Swartkrans Member 1	3127	Damaliscus sp. 1 or Parmaluris sp.	Left				8.7	23	7.8
Swartkrans Member 1	3135	Damaliscus sp. 1 or Parmaluris sp.	Right					24.9	9
Swartkrans Member 1	10500	Damaliscus sp. 1 or Parmaluris sp.	Right			19.2	7.3
Swartkrans Member 1	1944	Megalotragus sp.	Left					40	14.5
Swartkrans Member 1	2063	Megalotragus sp.	Right					39	14.5
Swartkrans Member 1	2081	Megalotragus sp.	Left				13
Swartkrans Member 1	2118	Megalotragus sp.	Right					42
Swartkrans Member 1	3031	Megalotragus sp.	Left	35	19.2			39.5
Swartkrans Member 1	3099	Megalotragus sp.	Left					39.5	12.5
Swartkrans Member 1	3132	Megalotragus sp.	Right			20.5	13.7
Swartkrans Member 2	2010	Alcelaphini indet. (Medium)	Left	22.6	14.6
Swartkrans Member 2	2341	Alcelaphini indet. (Medium)	Right					26.3	9.2
Swartkrans Member 2	2978	Alcelaphini indet. (Medium)	Left			17
Swartkrans Member 2	2993	Alcelaphini indet. (Medium)	Right			22	9.5
Swartkrans Member 2	3003	Alcelaphini indet. (Medium)	Right			23	8.8
Swartkrans Member 2	3083	Alcelaphini indet. (Medium)	Right			21.7	8.2
Swartkrans Member 2	3143	Alcelaphini indet. (Medium)	Right				7
Swartkrans Member 2	5900	Alcelaphini indet. (Medium)	Right	25	15
Swartkrans Member 2	5951	Alcelaphini indet. (Medium)	Right					29.4	10.5
Swartkrans Member 2	5967	Alcelaphini indet. (Medium)	Right	26.6	14.7
Swartkrans Member 2	5977	Alcelaphini indet. (Medium)	Right					31.3	10.8
Swartkrans Member 2	6008	Alcelaphini indet. (Medium)	Right					28.5	10.4
Swartkrans Member 2	6057	Alcelaphini indet. (Medium)	Right			21.2	7.9
Swartkrans Member 2	14048	Alcelaphini indet. (Medium)	Left			21.7
Swartkrans Member 2	14211	Alcelaphini indet. (Medium)	Left			16.2	10.3
Swartkrans Member 2	14212	Alcelaphini indet. (Medium)	Left					29.7	10.2
Swartkrans Member 2	6059	Connochaetes sp.	Left						11.3
Swartkrans Member 2	3123	Damaliscus dorcas	Right	18.8	10.8
Swartkrans Member 2	4056	Damaliscus dorcas	Right			18.9	6.9
Swartkrans Member 2	5397	Damaliscus dorcas	Right			15.8	9
Swartkrans Member 2	9897	Damaliscus dorcas	Right					25	7.9
Swartkrans Member 2	10421	Damaliscus dorcas	Left			18.3	8
Swartkrans Member 2	10653	Damaliscus dorcas	Left					25.8	9.6
Swartkrans Member 2	10867	Damaliscus dorcas	Left			13.3	8.3	23.5	7.4
Swartkrans Member 2	11238	Damaliscus dorcas	Right			18.3	8.3
Swartkrans Member 2	11939	Damaliscus dorcas	Left			15.2	8.7
Swartkrans Member 2	2003	Damaliscus sp. 2 (niro?)	Right					25.4	10
Swartkrans Member 2	2242	Damaliscus sp. 2 (niro?)	Left						8.6
Swartkrans Member 2	2516	Damaliscus sp. 2 (niro?)	Right	22	12
Swartkrans Member 2	3306	Damaliscus sp. 2 (niro?)	Right					26.6	10
Swartkrans Member 2	4016	Damaliscus sp. 2 (niro?)	Left			12	7.7	26.3	9
Swartkrans Member 2	4036	Damaliscus sp. 2 (niro?)	Left			18.7	9
Swartkrans Member 2	4044	Damaliscus sp. 2 (niro?)	Right	19	12.3
Swartkrans Member 2	4065	Damaliscus sp. 2 (niro?)	Left	19.8	12.6
Swartkrans Member 2	4219	Damaliscus sp. 2 (niro?)	Right			20.4	8
Swartkrans Member 2	5123	Damaliscus sp. 2 (niro?)	Left					26.6	9.3
Swartkrans Member 2	5172	Damaliscus sp. 2 (niro?)	Right	20.4	13.3
Swartkrans Member 2	5180	Damaliscus sp. 2 (niro?)	Left			13	8.5		10
Swartkrans Member 2	5920	Damaliscus sp. 2 (niro?)	Right			18.2	6.2
Swartkrans Member 2	5942	Damaliscus sp. 2 (niro?)	Left	20.3	13.5
Swartkrans Member 2	5979	Damaliscus sp. 2 (niro?)	Left			13	8.8
Swartkrans Member 2	6000	Damaliscus sp. 2 (niro?)	Left	18.8	11.7
Swartkrans Member 2	6014	Damaliscus sp. 2 (niro?)	Right	21	14
Swartkrans Member 2	7050	Damaliscus sp. 2 (niro?)	Left			18.5	6.6
Swartkrans Member 2	7335	Damaliscus sp. 2 (niro?)	Right			15	8.7	27	8.5
Swartkrans Member 2	7716	Damaliscus sp. 2 (niro?)	Left					24.4	9.5
Swartkrans Member 2	7791	Damaliscus sp. 2 (niro?)	Right	18.1	11.2
Swartkrans Member 2	8007	Damaliscus sp. 2 (niro?)	Left					24.2	8.3
Swartkrans Member 2	10521	Damaliscus sp. 2 (niro?)	Right			18.4	9.5
Swartkrans Member 2	10841	Damaliscus sp. 2 (niro?)	Left	18	10.8
Swartkrans Member 2	11003	Damaliscus sp. 2 (niro?)	Left			19	7.4
Swartkrans Member 2	11390	Damaliscus sp. 2 (niro?)	Left			13	8.4	25.5	9.2
Swartkrans Member 2	11391	Damaliscus sp. 2 (niro?)	Left	22	13.3
Swartkrans Member 2	11827	Damaliscus sp. 2 (niro?)	Left			12	8.8		28.7
Swartkrans Member 2	14054	Damaliscus sp. 2 (niro?)	Left					28	9.6
Swartkrans Member 2	1953	Megalotragus sp.	Right					39	13.5
Swartkrans Member 2	3249	Megalotragus sp.	Right						11.2
Swartkrans Member 2	14218	Megalotragus sp.	Left	32	18.7
